# Supplementary material for: Genotyping-by-Sequencing Derived Single Nucleotide Polymorphisms Provide the First Well-Resolved Phylogeny for the Genus Triticum (Poaceae)
Source: Front Plant Sci. 2020 Jun 17;11:688. doi: 10.3389/fpls.2020.00688 (PMC7311657; doi:10.3389/fpls.2020.00688)
Supplement: TABLE S1 — Sampling information and RDA accession numbers of Triticum species. [file Table_1.XLSX]

## Sheet: Table S1
Table S1. Sampling information and RDA accession numbers of Triticum species.
Sample No	Acc. No	Species	Origin
11	K197318	Triticum turgidum subsp. durum	ESP
18	K197336	Triticum turgidum subsp. durum	IND
57	K197422	Triticum turgidum subsp. durum	ETH
60	K197428	Triticum turgidum subsp. durum	ETH
108	K197502	Triticum turgidum subsp. durum	ETH
156	K197596	Triticum turgidum subsp. durum	ETH
192	K197654	Triticum turgidum subsp. durum	ETH
259	K197856	Triticum turgidum subsp. durum	TUN
303	K197922	Triticum turgidum subsp. durum	ETH
758	K199613	Triticum turgidum subsp. durum	TUR
1315	K211261	Triticum aestivum subsp. aestivum	ETH
1322	K211270	Triticum aestivum subsp. aestivum	ETH
1327	K211279	Triticum aestivum subsp. aestivum	ETH
1337	K211293	Triticum aestivum subsp. aestivum	MOZ
1729	K211970	Triticum aestivum subsp. aestivum	ETH
1837	K212254	Triticum turgidum subsp. durum	IND
1840	K212267	Triticum aestivum subsp. aestivum	ARG
1844	K212341	Triticum aestivum subsp. aestivum	SER
1849	K212354	Triticum turgidum subsp. durum	DZA
1876	K212421	Triticum turgidum subsp. durum	JOR
1883	K212459	Triticum aestivum subsp. aestivum	JPN
1914	K212515	Triticum aestivum subsp. aestivum	JPN
1915	K212516	Triticum aestivum subsp. aestivum	JPN
1922	K212532	Triticum aestivum subsp. aestivum	ITA
1929	K212550	Triticum turgidum subsp. durum	TKM
2201	K207994	Aegilops triuncialis	0
2202	K245209	Triticum aestivum subsp. compactum	EGY
2203	K236845	Triticum aestivum subsp. compactum	TUR
2204	K232596	Triticum aestivum subsp. compactum	PAK
2205	K244796	Triticum aestivum subsp. compactum	PAK
2206	K232595	Triticum aestivum subsp. compactum	PAK
2207	K244797	Triticum aestivum subsp. compactum	PAK
2208	K224465	Triticum aestivum subsp. spelta	AFG
2209	K224464	Triticum aestivum subsp. spelta	AFG
2210	K219315	Triticum aestivum subsp. spelta	ESP
2211	K219316	Triticum aestivum subsp. spelta	ESP
2212	K219317	Triticum aestivum subsp. spelta	ESP
2213	K219318	Triticum aestivum subsp. spelta	ESP
2214	K214510	Triticum aestivum subsp. sphaerococcum	PAK
2215	K214511	Triticum aestivum subsp. sphaerococcum	PAK
2216	K232474	Triticum aestivum subsp. sphaerococcum	PAK
2217	K232471	Triticum aestivum subsp. sphaerococcum	PAK
2218	K232472	Triticum aestivum subsp. sphaerococcum	PAK
2219	K232473	Triticum aestivum subsp. sphaerococcum	PAK
2220	K232385	Triticum monococcum subsp. aegilopoides	IRN
2221	K232389	Triticum monococcum subsp. aegilopoides	IRN
2222	K232386	Triticum monococcum subsp. aegilopoides	IRN
2223	K233493	Triticum monococcum subsp. aegilopoides	IRQ
2224	K233466	Triticum monococcum subsp. aegilopoides	IRQ
2225	K233328	Triticum monococcum subsp. aegilopoides	IRQ
2226	K233460	Triticum monococcum subsp. monococcum	IRQ
2227	K233490	Triticum monococcum subsp. monococcum	IRQ
2228	K244344	Triticum monococcum subsp. monococcum	TUR
2229	K244345	Triticum monococcum subsp. monococcum	TUR
2230	K244346	Triticum monococcum subsp. monococcum	TUR
2231	K244347	Triticum monococcum subsp. monococcum	TUR
2232	K241043	Triticum timopheevii subsp. armeniacum	IRQ
2233	K241044	Triticum timopheevii subsp. armeniacum	IRQ
2234	K232920	Triticum timopheevii subsp. armeniacum	IRQ
2235	K232763	Triticum timopheevii subsp. armeniacum	AZE
2236	K232866	Triticum timopheevii subsp. armeniacum	AZE
2237	K232867	Triticum timopheevii subsp. armeniacum	AZE
2238	K244817	Triticum timopheevii subsp. timopheevii	GEO
2239	K244816	Triticum timopheevii subsp. timopheevii	GEO
2240	K215058	Triticum timopheevii subsp. timopheevii	HUN
2241	K244991	Triticum timopheevii subsp. timopheevii	SRB
2242	K198566	Triticum timopheevii subsp. timopheevii	TUR
2243	K212790	Triticum timopheevii subsp. timopheevii	UZB
2244	K240147	Triticum turgidum subsp. carthlicum	GEO
2245	K245047	Triticum turgidum subsp. carthlicum	GEO
2246	K245048	Triticum turgidum subsp. carthlicum	GEO
2247	K236840	Triticum turgidum subsp. carthlicum	TUR
2248	K240651	Triticum turgidum subsp. carthlicum	TUR
2249	K240652	Triticum turgidum subsp. carthlicum	TUR
2250	K241217	Triticum turgidum subsp. dicoccoides	ISR
2251	K241218	Triticum turgidum subsp. dicoccoides	ISR
2252	K241219	Triticum turgidum subsp. dicoccoides	ISR
2253	K240098	Triticum turgidum subsp. dicoccoides	SYR
2254	K240100	Triticum turgidum subsp. dicoccoides	SYR
2255	K240104	Triticum turgidum subsp. dicoccoides	SYR
2256	K236847	Triticum turgidum subsp. dicoccon	TUR
2257	K236848	Triticum turgidum subsp. dicoccon	TUR
2258	K245191	Triticum turgidum subsp. dicoccon	TUR
2259	K214513	Triticum turgidum subsp. dicoccon	ESP
2260	K212838	Triticum turgidum subsp. dicoccon	ESP
2261	K214512	Triticum turgidum subsp. dicoccon	ESP
2262	K244485	Triticum turgidum subsp. polonicum	PRT
2263	K244486	Triticum turgidum subsp. polonicum	PRT
2264	K200910	Triticum turgidum subsp. polonicum	PRT
2265	K211028	Triticum turgidum subsp. polonicum	PRT
2266	K211030	Triticum turgidum subsp. polonicum	PRT
2267	K211041	Triticum turgidum subsp. polonicum	PRT
2268	K240941	Triticum turgidum subsp. turanicum	TUR
2269	K244447	Triticum turgidum subsp. turanicum	TUR
2270	K199655	Triticum turgidum subsp. turanicum	TUR
2271	K218672	Triticum turgidum subsp. turanicum	AFG
2272	K215440	Triticum turgidum subsp. turanicum	AFG
2273	K215441	Triticum turgidum subsp. turanicum	AFG
2274	K218673	Triticum turgidum subsp. turgidum	AFG
2275	K218671	Triticum turgidum subsp. turgidum	AFG
2276	K218678	Triticum turgidum subsp. turgidum	AFG
2277	K223538	Triticum turgidum subsp. turgidum	ESP
2278	K223539	Triticum turgidum subsp. turgidum	ESP
2279	K223540	Triticum turgidum subsp. turgidum	ESP
2280	K235676	Triticum urartu	IRQ
2281	K232890	Triticum urartu	IRQ
2282	K240111	Triticum urartu	SYR
2283	K240105	Triticum urartu	SYR
2284	K240106	Triticum urartu	SYR
2285	K240108	Triticum urartu	SYR
2286	K223639	Triticum zhukovskyi	AZE
C-1	geumgang	Triticum aestivum subsp. aestivum	KOR
C-2	woori	Triticum aestivum subsp. aestivum	KOR
C-3	jogyong	Triticum aestivum subsp. aestivum	KOR
1	10991	Triticum aestivum subsp. aestivum	USA
2	11021	Triticum aestivum subsp. aestivum	ZAF
3	11039	Triticum aestivum subsp. aestivum	NLD
4	11092	Triticum aestivum subsp. aestivum	UKR
5	11683	Triticum aestivum subsp. aestivum	CAN
6	11770	Triticum aestivum subsp. aestivum	USA
7	11803	Triticum aestivum subsp. aestivum	USA
8	11821	Triticum aestivum subsp. aestivum	ARG
9	11858	Triticum aestivum subsp. aestivum	USA
10	12204	Triticum aestivum subsp. aestivum	POL
11	12211	Triticum aestivum subsp. aestivum	BEL
12	12220	Triticum aestivum subsp. aestivum	JPN
13	12272	Triticum aestivum subsp. aestivum	DNK
14	12445	Triticum aestivum subsp. aestivum	SVK
15	12689	Triticum aestivum subsp. aestivum	AUT
16	12798	Triticum aestivum subsp. aestivum	CSK
17	12803	Triticum aestivum subsp. aestivum	SRB
18	12849	Triticum aestivum subsp. aestivum	NZL
19	12915	Triticum aestivum subsp. aestivum	HRV
20	12924	Triticum aestivum subsp. aestivum	GBR
21	12934	Triticum aestivum subsp. aestivum	LTU
22	12950	Triticum aestivum subsp. aestivum	KAZ
23	12957	Triticum aestivum subsp. aestivum	AZE
24	12962	Triticum aestivum subsp. aestivum	FIN
25	12995	Triticum aestivum subsp. aestivum	HUN
26	13000	Triticum aestivum subsp. aestivum	ROM
27	13742	Triticum aestivum subsp. aestivum	UKR
28	15232	Triticum aestivum subsp. aestivum	USA
29	15810	Triticum aestivum subsp. aestivum	JPN
30	16177	Triticum aestivum subsp. aestivum	MEX
31	16389	Triticum aestivum subsp. aestivum	JPN
32	116051	Triticum aestivum subsp. aestivum	KOR
33	116240	Triticum aestivum subsp. aestivum	KOR
34	159613	Triticum aestivum subsp. aestivum	KOR
35	159626	Triticum aestivum subsp. aestivum	KOR
36	165993	Triticum aestivum subsp. aestivum	UNK
37	173164	Triticum aestivum subsp. aestivum	PRK
38	210296	Triticum aestivum subsp. aestivum	RUS
39	236844	Triticum aestivum subsp. aestivum	KGZ
40	247763	Triticum aestivum subsp. aestivum	KOR
41	248619	Triticum aestivum subsp. aestivum	BRA
42	250861	Triticum aestivum subsp. aestivum	SWE
43	250871	Triticum aestivum subsp. aestivum	CHN
44	251074	Triticum aestivum subsp. aestivum	USA
45	269227	Triticum aestivum subsp. aestivum	USA
46	285003	Triticum aestivum subsp. aestivum	GTM
47	285028	Triticum aestivum subsp. aestivum	CZE
48	289621	Triticum aestivum subsp. aestivum	LBN
49	289631	Triticum aestivum subsp. aestivum	TUR
50	293422	Triticum aestivum subsp. aestivum	BGR
51	293527	Triticum aestivum subsp. aestivum	CHN
52	293549	Triticum aestivum subsp. aestivum	CHN
53	293563	Triticum aestivum subsp. aestivum	UZB
54	293639	Triticum aestivum subsp. aestivum	CHN
55	293828	Triticum aestivum subsp. aestivum	CHN
56	293840	Triticum aestivum subsp. aestivum	CHN
57	293879	Triticum aestivum subsp. aestivum	CHE
58	293902	Triticum aestivum subsp. aestivum	FRA
59	297574	Triticum aestivum subsp. aestivum	MOZ
60	297725	Triticum aestivum subsp. aestivum	PRT
61	297738	Triticum aestivum subsp. aestivum	BOL
62	297867	Triticum aestivum subsp. aestivum	AUS
63	297905	Triticum aestivum subsp. aestivum	CHL
64	297936	Triticum aestivum subsp. aestivum	SRB
65	298187	Triticum aestivum subsp. aestivum	ZWE
66	298305	Triticum aestivum subsp. aestivum	ECU
67	298430	Triticum aestivum subsp. aestivum	KEN
68	302055	Triticum aestivum subsp. aestivum	USA
69	303475	Triticum aestivum subsp. aestivum	PAK
70	303501	Triticum aestivum subsp. aestivum	IND
71	307024	Triticum aestivum subsp. aestivum	AGO
72	307313	Triticum aestivum subsp. aestivum	PER
73	10970	Triticum aestivum subsp. aestivum	HUN
74	10978	Triticum aestivum subsp. aestivum	MEX
75	11028	Triticum aestivum subsp. aestivum	ZAF
76	11059	Triticum aestivum subsp. aestivum	PRT
77	11188	Triticum aestivum subsp. aestivum	ROM
78	11294	Triticum aestivum subsp. aestivum	USA
79	11493	Triticum aestivum subsp. aestivum	CHN
80	11505	Triticum aestivum subsp. aestivum	HRV
81	12086	Triticum aestivum subsp. aestivum	PRK
82	12088	Triticum aestivum subsp. aestivum	RUS
83	12095	Triticum aestivum subsp. aestivum	ARM
84	12436	Triticum aestivum subsp. aestivum	JPN
85	12491	Triticum aestivum subsp. aestivum	MNE
86	12532	Triticum aestivum subsp. aestivum	YUG
87	12706	Triticum aestivum subsp. aestivum	CSK
88	12753	Triticum aestivum subsp. aestivum	ARG
89	12817	Triticum aestivum subsp. aestivum	IRN
90	12955	Triticum aestivum subsp. aestivum	MDA
91	12956	Triticum aestivum subsp. aestivum	UKR
92	12978	Triticum aestivum subsp. aestivum	BGR
93	12984	Triticum aestivum subsp. aestivum	GRC
94	13744	Triticum aestivum subsp. aestivum	AUS
95	103011	Triticum aestivum subsp. aestivum	KOR
96	140772	Triticum aestivum subsp. aestivum	KOR
97	140801	Triticum aestivum subsp. aestivum	KOR
98	140820	Triticum aestivum subsp. aestivum	KOR
99	141195	Triticum aestivum subsp. aestivum	TUR
100	159787	Triticum aestivum subsp. aestivum	KOR
101	160566	Triticum aestivum subsp. aestivum	MKD
102	166469	Triticum aestivum subsp. aestivum	KOR
103	248617	Triticum aestivum subsp. aestivum	VEN
104	250800	Triticum aestivum subsp. aestivum	GBR
105	250845	Triticum aestivum subsp. aestivum	CHE
106	251073	Triticum aestivum subsp. aestivum	CHL
107	269054	Triticum aestivum subsp. aestivum	AUT
108	269141	Triticum aestivum subsp. aestivum	RUS
109	269225	Triticum aestivum subsp. aestivum	IND
110	269377	Triticum aestivum subsp. aestivum	UZB
111	269422	Triticum aestivum subsp. aestivum	URY
112	284660	Triticum aestivum subsp. aestivum	YEM
113	284897	Triticum aestivum subsp. aestivum	NPL
114	286095	Triticum aestivum subsp. aestivum	TUR
115	293852	Triticum aestivum subsp. aestivum	UZB
116	293855	Triticum aestivum subsp. aestivum	TJK
117	295266	Triticum aestivum subsp. aestivum	EGY
118	295363	Triticum aestivum subsp. aestivum	AFG
119	295457	Triticum aestivum subsp. aestivum	AFG
120	295511	Triticum aestivum subsp. aestivum	AZE
121	295513	Triticum aestivum subsp. aestivum	GEO
122	297578	Triticum aestivum subsp. aestivum	AGO
123	297675	Triticum aestivum subsp. aestivum	SWE
124	297813	Triticum aestivum subsp. aestivum	HND
125	297893	Triticum aestivum subsp. aestivum	CYP
126	297902	Triticum aestivum subsp. aestivum	GTM
127	297932	Triticum aestivum subsp. aestivum	KAZ
128	297933	Triticum aestivum subsp. aestivum	TKM
129	298110	Triticum aestivum subsp. aestivum	POL
130	298254	Triticum aestivum subsp. aestivum	DEU
131	298711	Triticum aestivum subsp. aestivum	SRB
132	298821	Triticum aestivum subsp. aestivum	MNE
133	302837	Triticum aestivum subsp. aestivum	KGZ
134	303137	Triticum aestivum subsp. aestivum	PHL
135	303164	Triticum aestivum subsp. aestivum	FIN
136	303218	Triticum aestivum subsp. aestivum	BRA
137	303435	Triticum aestivum subsp. aestivum	PAK
138	303505	Triticum aestivum subsp. aestivum	ESP
139	306632	Triticum aestivum subsp. aestivum	ESP
140	306976	Triticum aestivum subsp. aestivum	ITA
141	307316	Triticum aestivum subsp. aestivum	NGA
142	189908	Triticum turgidum subsp. durum	GEO
143	305712	Triticum turgidum subsp. durum	ISR
144	306508	Triticum turgidum subsp. durum	DEU
145	306565	Triticum turgidum subsp. durum	ESP
146	307127	Triticum turgidum subsp. durum	TUN
147	307157	Triticum turgidum subsp. durum	MAR
148	307176	Triticum turgidum subsp. durum	ETH
149	307355	Triticum turgidum subsp. durum	JOR
150	307415	Triticum turgidum subsp. durum	DZA
151	307425	Triticum turgidum subsp. durum	ITA
152	160564	Triticum turgidum subsp. durum	SRB
153	269504	Triticum turgidum subsp. durum	ETH
154	290098	Triticum turgidum subsp. durum	ETH
155	305832	Triticum turgidum subsp. durum	ERI
156	305894	Triticum turgidum subsp. durum	TUN
157	306040	Triticum turgidum subsp. durum	DZA
158	306089	Triticum turgidum subsp. durum	PER
159	306117	Triticum turgidum subsp. durum	JOR
160	306126	Triticum turgidum subsp. durum	MAR
161	306225	Triticum turgidum subsp. durum	TUR
162	306412	Triticum turgidum subsp. durum	IRQ
163	306433	Triticum turgidum subsp. durum	LBN
164	306434	Triticum turgidum subsp. durum	SYR
165	306454	Triticum turgidum subsp. durum	SAU
166	306455	Triticum turgidum subsp. durum	BIH
167	306515	Triticum turgidum subsp. durum	ESP
168	306980	Triticum turgidum subsp. durum	FRA
169	307493	Triticum turgidum subsp. durum	MLT
