# Supplementary material for: Genotyping-by-Sequencing Derived Single Nucleotide Polymorphisms Provide the First Well-Resolved Phylogeny for the Genus Triticum (Poaceae)
Source: Front Plant Sci. 2020 Jun 17;11:688. doi: 10.3389/fpls.2020.00688 (PMC7311657; doi:10.3389/fpls.2020.00688)
Supplement: TABLE S2 — Demultiplexing and Read mapping. [file Table_2.XLSX]

## Sheet: Suppli. Table S2
		Table S2. Demultiplexing and Read mapping
	Sample	Demultiplexing	Adaptor cut	% Survived	Reads Mapped	% Mapped
	11	2611498	2464561	94.4	2214469	89.85
	18	4505772	4349862	96.5	3952874	90.87
	57	2874545	2732011	95	2493451	91.27
	60	3154812	3022614	95.8	2613981	86.48
	108	3274411	3108129	94.9	2814290	90.55
	156	3153095	3060909	97.1	2783709	90.94
	192	3094067	2971797	96	2730535	91.88
	259	3096087	2960441	95.6	2683683	90.65
	303	3841023	3652193	95.1	3311261	90.67
	758	3394772	3271245	96.4	2971445	90.84
	1315	2371114	2259700	95.3	2057928	91.07
	1322	3105167	2975335	95.8	2739173	92.06
	1327	3003354	2856040	95.1	2584828	90.5
	1337	3278270	3149317	96.1	2883443	91.56
	1729	3911774	3698733	94.6	3364540	90.96
	1837	2411076	2341702	97.1	2107246	89.99
	1840	3272192	3118761	95.3	2849810	91.38
	1844	2610925	2495812	95.6	2278940	91.31
	1849	3232904	3117945	96.4	2816855	90.34
	1876	2337832	2224571	95.2	2006656	90.2
	1883	2892983	2743381	94.8	2524739	92.03
	1914	2423432	2334042	96.3	2132309	91.36
	1915	2832607	2702296	95.4	2497448	92.42
	1922	2883442	2750637	95.4	2517056	91.51
	1929	2835002	2690804	94.9	2430212	90.32
	2201	3510102	3345086	95.3	2424209	72.47
	2202	2537029	2427797	95.7	2218946	91.4
	2203	2361284	2281128	96.6	2092707	91.74
	2204	3450197	3298955	95.6	3035088	92
	2205	3302915	3169306	96	2906483	91.71
	2206	2758327	2629539	95.3	2409122	91.62
	2207	2333743	2229249	95.5	2055756	92.22
	2208	3331068	3181469	95.5	2939591	92.4
	2209	3587822	3418140	95.3	3126441	91.47
	2210	2323366	2212042	95.2	2028988	91.72
	2211	1651370	1575127	95.4	1439026	91.36
	2212	2222148	2078191	93.5	1888171	90.86
	2213	2701976	2578741	95.4	2353952	91.28
	2214	2798600	2668781	95.4	2448402	91.74
	2215	1983503	1877728	94.7	1720389	91.62
	2216	2070393	1941763	93.8	1773403	91.33
	2217	2498572	2383463	95.4	2198840	92.25
	2218	2283596	2173908	95.2	1992180	91.64
	2219	2624576	2482568	94.6	2277094	91.72
	2220	2026694	1933272	95.4	1603429	82.94
	2221	2123854	2008450	94.6	1666201	82.96
	2222	2898158	2777922	95.9	2437916	87.76
	2223	1800707	1618144	89.9	1335868	82.56
	2224	2669414	2540192	95.2	2108155	82.99
	2225	2352969	2228583	94.7	1846614	82.86
	2226	2419136	2301219	95.1	1901201	82.62
	2227	2360807	2253364	95.4	1874292	83.18
	2228	2311414	2179643	94.3	1792730	82.25
	2229	2650253	2536143	95.7	2099078	82.77
	2230	2129821	2026436	95.1	1675657	82.69
	2231	3056356	2943194	96.3	2433172	82.67
	2232	2749186	2591708	94.3	2136957	82.45
	2233	2784824	2637362	94.7	2168854	82.24
	2234	2577641	2454234	95.2	2018451	82.24
	2235	2512880	2386871	95	1974984	82.74
	2236	1750947	1647142	94.1	1376082	83.54
	2237	2209313	2095092	94.8	1720251	82.11
	2238	3201167	3052534	95.4	2529356	82.86
	2239	4535309	4349982	95.9	3597112	82.69
	2240	4046265	3822020	94.5	3156428	82.59
	2241	6029815	5753578	95.4	4737426	82.34
	2242	3084345	2941483	95.4	2429014	82.58
	2243	3136042	3010891	96	2622200	87.09
	2244	2554674	2398266	93.9	2179628	90.88
	2245	2415636	2288208	94.7	2084561	91.1
	2246	2511477	2366445	94.2	2143884	90.6
	2247	2314206	2191176	94.7	1997024	91.14
	2248	2917000	2748747	94.2	2495792	90.8
	2249	2378968	2264421	95.2	2048637	90.47
	2250	2031613	1923985	94.7	1727358	89.78
	2251	2243376	2117016	94.4	1905500	90.01
	2252	2154952	2014976	93.5	1779822	88.33
	2253	3019009	2884328	95.5	2571474	89.15
	2254	2918530	2778626	95.2	2499455	89.95
	2255	2136926	2017072	94.4	1802559	89.37
	2256	2618780	2465678	94.2	2217865	89.95
	2257	2521990	2397893	95.1	2168705	90.44
	2258	2535558	2409533	95	2186024	90.72
	2259	2325181	2212815	95.2	1996771	90.24
	2260	3312080	3143004	94.9	2841722	90.41
	2261	2763423	2624018	95	2357748	89.85
	2262	2213648	2091445	94.5	1895320	90.62
	2263	2413253	2295086	95.1	2064719	89.96
	2264	3062780	2914388	95.2	2632567	90.33
	2265	3843268	3675361	95.6	3323359	90.42
	2266	2455581	2339530	95.3	2120104	90.62
	2267	2249415	2148907	95.5	1949177	90.71
	2268	2643848	2527950	95.6	2306952	91.26
	2269	2425964	2303960	95	2088884	90.66
	2270	2274371	2166040	95.2	1983086	91.55
	2271	2351115	2264961	96.3	2128808	93.99
	2272	3548555	3454503	97.3	3252922	94.16
	2273	2938541	2846245	96.9	2675544	94
	2274	3426030	3314102	96.7	3117799	94.08
	2275	3518733	3399359	96.6	3213833	94.54
	2276	2798387	2766296	98.9	2604291	94.14
	2277	2770402	2676894	96.6	2529760	94.5
	2278	2368219	2281270	96.3	2155657	94.49
	2279	3035231	2926561	96.4	2756178	94.18
	2280	2852628	2772583	97.2	2509939	90.53
	2281	1860148	1790974	96.3	1511371	84.39
	2282	3008313	2918723	97	2650576	90.81
	2283	2914653	2815912	96.6	2528036	89.78
	2284	3507513	3416463	97.4	3101609	90.78
	2285	2796701	2710980	96.9	2464164	90.9
	2286	2669041	2644101	99.1	2259115	85.44
	geumgang	3579198	3473077	97	3327297	95.8
	jogyoung	2896332	2808078	97	2688725	95.75
	woori	3542781	3446162	97.3	3309811	96.04
	1	3911955	3803339	97.2	3034108	79.77
	2	3768305	3665339	97.3	3463198	94.49
	3	3545031	3442889	97.1	3195196	92.81
	4	3448519	3341383	96.9	3148409	94.22
	5	2094084	2047557	97.8	1925717	94.05
	6	4800618	4681425	97.5	4137008	88.37
	7	4087845	3973760	97.2	3447023	86.74
	8	3770394	3694495	98	3464529	93.78
	9	3258903	3164678	97.1	2989139	94.45
	10	3690165	3584838	97.1	3250770	90.68
	11	4296830	4217621	98.2	3960422	93.9
	12	4981799	4834608	97	3703522	76.6
	13	3307888	3205760	96.9	2998232	93.53
	14	4093443	3969360	97	3667307	92.39
	15	4417507	4290882	97.1	3658557	85.26
	16	4174212	4062096	97.3	3848143	94.73
	17	4329841	4255453	98.3	2513312	59.06
	18	4216969	4106628	97.4	3856945	93.92
	19	3465857	3371160	97.3	3157710	93.67
	20	3284931	3182733	96.9	2917851	91.68
	21	3155002	3071804	97.4	2896422	94.29
	22	3553810	3458937	97.3	3226372	93.28
	23	5258102	5126435	97.5	4747952	92.62
	24	3531010	3430929	97.2	3262194	95.08
	25	3172642	3085331	97.2	2581829	83.68
	26	3003218	2905062	96.7	2718355	93.57
	27	3652971	3565136	97.6	3367638	94.46
	28	3750774	3639606	97	3424984	94.1
	29	3370749	3282896	97.4	3126428	95.23
	30	3606436	3494685	96.9	3141754	89.9
	31	3425570	3338679	97.5	3154460	94.48
	32	3638583	3537184	97.2	3361431	95.03
	33	3471713	3368005	97	3195470	94.88
	34	3788502	3694051	97.5	3522285	95.35
	35	3985049	3874577	97.2	3656471	94.37
	36	3299548	3208464	97.2	3055983	95.25
	37	2469364	2387153	96.7	2254158	94.43
	38	3474056	3372131	97.1	3165314	93.87
	39	3216973	3128336	97.2	2893770	92.5
	40	3629684	3519541	97	3251766	92.39
	41	3266318	3179029	97.3	3009121	94.66
	42	3138582	3048446	97.1	2901455	95.18
	43	3617307	3523880	97.4	3249620	92.22
	44	2128160	2059532	96.8	1817501	88.25
	45	3486842	3405943	97.7	3148223	92.43
	46	10077587	9765229	96.9	9173703	93.94
	47	4726965	4608488	97.5	4086575	88.67
	48	3604003	3520355	97.7	3325549	94.47
	49	3324280	3233507	97.3	3041897	94.07
	50	2789117	2705567	97	2551941	94.32
	51	3332123	3239059	97.2	3044048	93.98
	52	2957882	2871926	97.1	2717263	94.61
	53	3187481	3114219	97.7	2869472	92.14
	54	3326310	3225761	97	3002889	93.09
	55	3469667	3369620	97.1	3168858	94.04
	56	4073597	3952522	97	3736763	94.54
	57	3513496	3439125	97.9	3169228	92.15
	58	3735968	3633692	97.3	3445741	94.83
	59	3454246	3345481	96.9	3172787	94.84
	60	2798812	2714941	97	2515432	92.65
	61	2740116	2662227	97.2	2522727	94.76
	62	3361785	3262543	97	3042909	93.27
	63	3376466	3282104	97.2	3005521	91.57
	64	3023751	2940161	97.2	2679313	91.13
	65	3927521	3821855	97.3	2728996	71.41
	66	2658616	2573923	96.8	2358760	91.64
	67	3342711	3256436	97.4	3019190	92.71
	68	3189319	3096686	97.1	2559578	82.66
	69	2987241	2904540	97.2	2764829	95.19
	70	3122840	3023247	96.8	2827418	93.52
	71	3399983	3308549	97.3	3091982	93.45
	72	2579059	2504136	97.1	2330448	93.06
	73	2831008	2746595	97	2575597	93.77
	74	3398537	3290912	96.8	3029115	92.04
	75	3159925	3079593	97.5	2946245	95.67
	76	3084575	2994154	97.1	2794246	93.32
	77	3098491	3006473	97	2799240	93.11
	78	3689516	3598353	97.5	3390250	94.22
	79	3096811	3006247	97.1	2716236	90.35
	80	3606824	3495183	96.9	3268487	93.51
	81	3298080	3188327	96.7	2968799	93.11
	82	2769200	2738197	98.9	2580504	94.24
	83	2855756	2774436	97.2	2459086	88.63
	84	3419126	3303148	96.6	3000613	90.84
	85	2400607	2309746	96.2	2091660	90.56
	86	2934480	2861922	97.5	2608354	91.14
	87	2479234	2391269	96.5	2199272	91.97
	88	2556403	2480044	97	2331320	94
	89	2476234	2388690	96.5	2208749	92.47
	90	3428100	3340673	97.4	3072706	91.98
	91	3227270	3139220	97.3	2921063	93.05
	92	2551607	2529510	99.1	2391123	94.53
	93	3049095	2948604	96.7	2742963	93.03
	94	3123161	3028519	97	2748196	90.74
	95	3187759	3093122	97	2549926	82.44
	96	4743275	4601842	97	4240917	92.16
	97	3226373	3124673	96.8	2819557	90.24
	98	4326920	4187177	96.8	2720461	64.97
	99	2927907	2837286	96.9	2630450	92.71
	100	2249800	2193435	97.5	2061960	94.01
	101	2657387	2583593	97.2	2403225	93.02
	102	2605218	2528897	97.1	2352801	93.04
	103	2787831	2724096	97.7	2544713	93.41
	104	2300030	2224795	96.7	2102381	94.5
	105	6776737	6575613	97	2394330	36.41
	106	6112327	5999168	98.1	5644152	94.08
	107	3916005	3797603	97	3594260	94.65
	108	2736554	2652873	96.9	2450010	92.35
	109	3570560	3459626	96.9	3302236	95.45
	110	2666942	2586503	97	2449104	94.69
	111	3678474	3559341	96.8	3313563	93.09
	112	6151334	5916842	96.2	5544740	93.71
	113	3262134	3165086	97	2999831	94.78
	114	2868677	2785118	97.1	2649476	95.13
	115	2393364	2311137	96.6	2194041	94.93
	116	2834888	2759610	97.3	2580806	93.52
	117	4013307	3896020	97.1	3623945	93.02
	118	3479138	3379295	97.1	3184866	94.25
	119	2379858	2305314	96.9	2166197	93.97
	120	4343596	4223810	97.2	3869319	91.61
	121	2755013	2664924	96.7	2469983	92.68
	122	3881980	3777368	97.3	3570973	94.54
	123	4252895	4128440	97.1	3738412	90.55
	124	3076951	2987215	97.1	2772413	92.81
	125	2797997	2703107	96.6	2549046	94.3
	126	2403740	2326147	96.8	1965736	84.51
	127	4139582	4017225	97	3706143	92.26
	128	3162057	3066515	97	2892206	94.32
	129	4168606	4059574	97.4	3840409	94.6
	130	2928462	2836481	96.9	2652529	93.51
	131	2635606	2566542	97.4	2419787	94.28
	132	5508141	5342879	97	4951948	92.68
	133	3658700	3538728	96.7	3306246	93.43
	134	2739494	2656059	97	2450156	92.25
	135	3434806	3321433	96.7	3062222	92.2
	136	2514477	2438932	97	2274122	93.24
	137	4611752	4471114	97	4136620	92.52
	138	3421664	3330746	97.3	3001305	90.11
	139	5066306	4927699	97.3	4485194	91.02
	140	2279397	2208259	96.9	2032461	92.04
	141	2486305	2400990	96.6	2177678	90.7
	142	2472147	2399921	97.1	2156439	89.85
	143	2921143	2843042	97.3	2592491	91.19
	144	7356492	7155067	97.3	6593368	92.15
	145	2838930	2744161	96.7	2516182	91.69
	146	3125988	3029899	96.9	2870914	94.75
	147	2276891	2209909	97.1	2111796	95.56
	148	2522196	2462284	97.6	2293813	93.16
	149	3362410	3250254	96.7	3010372	92.62
	150	3493087	3384171	96.9	3095973	91.48
	151	2571211	2490585	96.9	2352593	94.46
	152	2767277	2700102	97.6	2583241	95.67
	153	2612205	2528952	96.8	2409640	95.28
	154	3344254	3239018	96.9	3046224	94.05
	155	2672582	2585797	96.8	2405991	93.05
	156	2702102	2618518	96.9	2406467	91.9
	157	2626297	2536490	96.6	2310784	91.1
	158	4105593	3984458	97	3077851	77.25
	159	2071964	2003633	96.7	1843354	92
	160	2299269	2220102	96.6	2039463	91.86
	161	2309132	2221496	96.2	2011867	90.56
	162	2495740	2404525	96.3	2215880	92.15
	163	2986985	2890065	96.8	2656730	91.93
	164	2155093	2086746	96.8	1953719	93.63
	165	3460866	3345679	96.7	3150910	94.18
	166	2723677	2643617	97.1	2509788	94.94
	167	4422955	4268906	96.5	3869297	90.64
	168	2267293	2191229	96.6	2089454	95.36
	169	6460143	6317959	97.8	5655987	89.52
