# Supplementary material for: Genotyping-by-Sequencing Derived Single Nucleotide Polymorphisms Provide the First Well-Resolved Phylogeny for the Genus Triticum (Poaceae)
Source: Front Plant Sci. 2020 Jun 17;11:688. doi: 10.3389/fpls.2020.00688 (PMC7311657; doi:10.3389/fpls.2020.00688)
Supplement: TABLE S3 — The number of species-specific SNPs on each chromosome for discrimination of durum/common wheat species. [file Table_3.XLSX]

## Sheet: Suppl.Table S3
Table S3. The number of species specific SNPs on each chromosome for discrimination of durum/common wheat species.
Allele	Step 1	Step 2			Step 3		Step 4
	node1	node2A	node2T	node2-2T	node3A	node3T	node4A	node4T
1A	59	43	31	21	20	13	1	4
2A	66	59	58	23	37	35	5	2
3A	59	43	53	33	35	17	0	2
4A	43	45	25	19	11	9	1	1
5A	86	53	45	24	19	17	2	3
6A	36	45	52	11	8	2	1	0
7A	79	86	81	29	23	30	3	7
A genome	428	374	345	160	153	123	13	19
1B	24	18	29	10	15	10	3	0
2B	41	25	32	9	18	5	2	1
3B	30	37	34	18	22	6	0	2
4B	30	10	24	19	14	0	2	0
5B	46	39	25	7	11	7	5	0
6B	29	21	30	17	10	6	1	0
7B	51	25	35	17	19	7	1	2
B genome	251	175	209	97	109	41	14	5
1D	9	1	0	0	2	0	0	0
2D	18	2	5	1	5	0	2	0
3D	17	1	4	0	0	0	0	0
4D	3	2	1	0	0	0	0	0
5D	8	3	0	0	0	0	0	0
6D	10	3	1	2	0	0	3	0
7D	13	2	1	0	2	0	0	0
D genome	78	14	12	3	9	0	5	0
chrUn	19	10	9	6	4	2	5	0
Total	776	573	575	266	275	166	37	24
